# Supplementary material for: Complementary Hand Responses Occur in Both Peri- and Extrapersonal Space
Source: PLoS One. 2016 Apr 27;11(4):e0154457. doi: 10.1371/journal.pone.0154457 (PMC4847918; doi:10.1371/journal.pone.0154457)
Supplement: S1 Dataset — (ZIP) [file pone.0154457.s003.zip]

Archive with 1 entries (1 files):
- Hands_Allstudies.sav
